# Supplementary material for: Characterization of the Structural and Mechanical Changes of the Biceps Brachii and Gastrocnemius Muscles in the Subacute and Chronic Stage after Stroke
Source: Int J Environ Res Public Health. 2023 Jan 12;20(2):1405. doi: 10.3390/ijerph20021405 (PMC9864550; doi:10.3390/ijerph20021405)
Supplement: Supplementary file 1 [file ijerph-20-01405-s001.zip]

Archive with 1 entries (1 files):
- ijerph-2080175-supplementary.pdf
